# Supplementary material for: FAN1 modifies Huntington’s disease progression by stabilizing the expanded HTT CAG repeat
Source: Hum Mol Genet. 2018 Oct 24;28(4):650–61. doi: 10.1093/hmg/ddy375 (PMC6360275; doi:10.1093/hmg/ddy375)
Supplement: Supplementary Data [file ddy375_supp.zip]

Archive with 2 entries (2 files):
- Goold et al 2018_Supplementary Material.pdf
- Goold et al 2018_Supplementary Material.docx
